# Supplementary material for: The meconium microbiota shares more features with the amniotic fluid microbiota than the maternal fecal and vaginal microbiota
Source: Gut Microbes. 2020 Aug 2;12(1):1794266. doi: 10.1080/19490976.2020.1794266 (PMC7524391; doi:10.1080/19490976.2020.1794266)
Supplement: Supplemental Material [file KGMI_A_1794266_SM9623.xls]

## Sheet: Table S1
Table S1 Sample information
Participants	Mother's age	Parity	Delivery mode	Weight of newborn (kg)	Height of newborn (cm)	Sample code					Remarks of sampling time
						Meconium	Maternal feces	Maternal saliva	Amniotic fluid	Vaginal fluid
1	37	2	cesarean delivered	3.25	52	IF1	MF1	MS1	AF1	MV1	1. First-pass meconium samples (~15 g) were collected by the delivery doctor within the first few hours of birth
2	28	1	vaginal delivered	3.82	54	IF2	MF2	MS2	AF2	MV2	2. Maternal feces and saliva samples were collected within 24 hours before delivery
3	24	1	vaginal delivered	2.71	50	IF3	MF3	MS3	AF3	MV3	3. Amniotic fluid samples (~2 mL) were aspirated from the back of the throat of the neonates by the delivery doctor immediately after birth
4	34	2	vaginal delivered	3.95	54	IF4	MF4	MS4	AF4	MV4	4. Vaginal fluids (~ 4 mL) were collected by medical doctors before admitting to the delivery ward and rupture of membranes
5	33	2	vaginal delivered	3.54	50	IF5	MF5	MS5	AF5	MV5
6	28	1	vaginal delivered	3.24	50	IF6	MF6	MS6	AF6	MV6
7	28	1	vaginal delivered	3.62	54	IF7	MF7	MS7	AF7	MV7
8	28	1	vaginal delivered	3.37	54	IF8	MF8	MS8	AF8	MV8
9	27	1	vaginal delivered	3.74	53	IF9	MF9	MS9	AF9	MV9
10	28	1	vaginal delivered	3.09	46	IF10	MF10	MS10	AF10	MV10
11	29	1	vaginal delivered	3.54	55	IF11	MF11	-	AF11	MV11
12	26	1	vaginal delivered	3.27	52	IF12	MF12	MS12	AF12	MV12
13	35	2	cesarean delivered	3.69	54	IF13	MF13	MS13	AF13	MV13
14	29	2	cesarean delivered	4.13	55	IF14	MF14	MS14	AF14	MV14
15	26	1	vaginal delivered	3.81	54	IF15	MF15	-	AF15	MV15
16	29	2	vaginal delivered	3.44	54	IF16	MF16	MS16	AF16	MV16
17	22	1	vaginal delivered	3.56	52	IF17	MF17	MS17	AF17	MV17
18	28	1	vaginal delivered	3.59	54	IF18	MF18	MS18	AF18	MV18
19	28	1	vaginal delivered	3.51	50	IF19	MF19	MS19	AF19	MV19
20	32	1	vaginal delivered	3.69	52	IF20	MF20	MS20	AF20	MV20
22	23	1	vaginal delivered	3.44	53	IF22	MF22	MS22	AF22	MV22
24	28	1	vaginal delivered	3.52	54	IF24	MF24	MS24	AF24	MV24
25	27	1	vaginal delivered	3.37	51	IF25	MF25	MS25	AF25	MV25
26	31	2	cesarean delivered	3.52	52	IF26	MF26	MS26	AF26	MV26
27	24	1	vaginal delivered	3.21	49	IF27	MF27	MS27	AF27	MV27
28	25	1	vaginal delivered	3.15	50	IF28	MF28	MS28	AF28	MV28
29	40	2	vaginal delivered	3.68	54	IF29	MF29	MS29	AF29	MV29
30	27	1	vaginal delivered	3.32	53	IF30	MF30	MS30	AF30	MV30
31	34	2	cesarean delivered	3.31	55	IF31	MF31	MS31	AF31	MV31
32	22	1	vaginal delivered	3.45	50	IF32	MF32	MS32	AF32	MV32
33	28	1	vaginal delivered	3.35	52	IF33	MF33	-	AF33	MV33
34	26	1	vaginal delivered	3.35	52	IF34	MF34	MS34	AF34	MV34
35	30	1	cesarean delivered	3.29	49	IF35	MF35	MS35	AF35	MV35
36	26	1	cesarean delivered	3.24	53	IF36	MF36	MS36	AF36	MV36
37	26	1	vaginal delivered	3.42	53	IF37	MF37	MS37	AF37	MV37
38	27	1	vaginal delivered	3.65	54	IF38	MF38	MS38	AF38	MV38
39	28	1	vaginal delivered	3.55	52	IF39	MF39	MS39	AF39	MV39
41	28	1	vaginal delivered	3.51	52	IF41	MF41	MS41	AF41	MV41
42	38	2	cesarean delivered	3.29	51	IF42	MF42	MS42	AF42	MV42

## Sheet: Table S2
Table S2 Operational taxonomic units (OTUs) found exclusively in one type of sample
Meconium (20 genera, 81 species)					Amniotic fluid (73 genera, 88 species)					Maternal feces (14 genera, 61 species)					Vaginal fluid (33 genera, 53 species)					Maternal saliva (49 genera, 146 species)
OTU Number	Genus	Species	Number of positive samples		OTU Number	Genus	Species	Number of positive samples		OTU Number	Genus	Species	Number of positive samples		OTU Number	Genus	Species	Number of positive samples		OTU Number	Genus	Species	Number of positive samples
denovo61553	Bacillus	Bacillus cereus	33		denovo72327	Bacteroides		7		denovo124470	Clostridium		11		denovo54079	Lactobacillus	Lactobacillus crispatus	7		denovo227715	Streptococcus		23
denovo210693	Bacillus		33		denovo118953	Acinetobacter	Acinetobacter johnsonii	5		denovo180138	Bacteroides	Bacteroides plebeius	9		denovo107775	Lactobacillus	Lactobacillus iners	6		denovo105413	Prevotella	Prevotella melaninogenica	22
denovo206472	Bacillus	Bacillus safensis	32		denovo202143	Fusobacterium	Fusobacterium varium	5		denovo107747	Bacteroides	Bacteroides stercoris	9		denovo69936	Porphyromonas	Porphyromonas bennonis	5		denovo84664	Streptococcus	Streptococcus oralis	22
denovo229606	Psychrobacter	Psychrobacter immobilis	31		denovo219460	Bacteroides	Bacteroides plebeius	5		denovo176392	Bacteroides	Bacteroides dorei	8		denovo151134	Dorea		4		denovo178858	Granulicatella	Granulicatella adiacens	21
denovo23827	Bacillus	Bacillus toyonensis	31		denovo134945	Blautia	Blautia hansenii	4		denovo201636	Bacteroides	Bacteroides uniformis	8		denovo146604	Hungatella	Hungatella effluvii	3		denovo211937	Neisseria	Neisseria mucosa	20
denovo190200	Lactococcus	Lactococcus lactis	31		denovo97878	Eubacterium	Eubacterium coprostanoligenes	3		denovo122887	Bacteroides	Bacteroides fragilis	7		denovo126139	Dialister	Dialister propionicifaciens	3		denovo140046	Streptococcus	Streptococcus infantis	19
denovo27988	Pseudomonas	Pseudomonas fragi	30		denovo91550	Lactobacillus	Lactobacillus iners	3		denovo199867	Bacteroides	Bacteroides massiliensis	7		denovo223669	Prevotella	Prevotella timonensis	3		denovo2341	Prevotella	Prevotella jejuni	19
denovo165656	Lactococcus	Lactococcus laudensis	25		denovo30816	Bacteroides	Bacteroides eggerthii	3		denovo238405	Bacteroides	Bacteroides xylanisolvens	7		denovo59545	Prevotella	Prevotella colorans	3		denovo234437	Streptococcus	Streptococcus sanguinis	19
denovo109907	Bacillus	Bacillus pumilus	25		denovo221962	Prevotella	Prevotella stercorea	3		denovo120895	Bacteroides	Bacteroides coprocola	6		denovo46886	Cellulosilyticum	Cellulosilyticum ruminicola	3		denovo6964	Neisseria	Neisseria flavescens	18
denovo9207	Bacillus	Bacillus thuringiensis	24		denovo32815	Corynebacterium	Corynebacterium lipophiloflavum	3		denovo72715	Roseburia	Roseburia inulinivorans	6		denovo157080	Mageeibacillus	Mageeibacillus indolicus	3		denovo121511	Fusobacterium	Fusobacterium periodonticum	16
denovo21224	Bacillus	Bacillus firmus	22		denovo197482	Blautia	Blautia coccoides	3		denovo118464	Alistipes	Alistipes onderdonkii	5		denovo88141	Aerococcus	Aerococcus urinae	3		denovo192319	Veillonella	Veillonella dispar	16
denovo3288	Pseudomonas	Pseudomonas chlororaphis	21		denovo110099	Lactobacillus	Lactobacillus acetotolerans	2		denovo210272	Alistipes	Alistipes shahii	5		denovo48224	Megasphaera	Megasphaera indica	3		denovo226184	Streptococcus	Streptococcus mitis	16
denovo215697	Bacillus	Bacillus subtilis	21		denovo123738	Blautia	Blautia luti	2		denovo151396	Bacteroides	Bacteroides intestinalis	5		denovo35764	Jonquetella	Jonquetella anthropi	3		denovo233961	Neisseria	Neisseria perflava	16
denovo205993	Oceanobacillus	Oceanobacillus polygoni	21		denovo170832	Brevundimonas	Brevundimonas terrae	2		denovo41018	Bacteroides	Bacteroides ovatus	5		denovo163352	Ezakiella	Ezakiella massiliensis	3		denovo131895	Streptococcus	Streptococcus cristatus	15
denovo210223	Bacillus	Bacillus isronensis	20		denovo160739	Lactobacillus	Lactobacillus crispatus	2		denovo77140	Bacteroides	Bacteroides thetaiotaomicron	5		denovo211122	Acetatifactor	Acetatifactor muris	3		denovo18095	Veillonella	Veillonella parvula	15
denovo47977	Pseudomonas	Pseudomonas fluorescens	20		denovo168688	Bacteroides	Bacteroides intestinalis	2		denovo21208	Eubacterium	Eubacterium siraeum	5		denovo139264	Peptoniphilus	Peptoniphilus lacrimalis	2		denovo199043	Haemophilus	Haemophilus parainfluenzae	14
denovo78871	Bacillus	Bacillus aerophilus	19		denovo85147	Bacteroides	Bacteroides acidifaciens	2		denovo239661	Bacteroides	Bacteroides caccae	4		denovo93010	Peptoclostridium	Peptoclostridium difficile	2		denovo75659	Streptococcus	Streptococcus tigurinus	13
denovo35601	Bacillus	Bacillus megaterium	19		denovo74605	Sphingomonas	Sphingomonas hunanensis	2		denovo180158	Clostridium	Clostridium leptum	4		denovo212513	Clostridium	Clostridium paraputrificum	2		denovo15147	Campylobacter	Campylobacter concisus	13
denovo220346	Lactococcus	Lactococcus plantarum	18		denovo171735	Ruminococcus	Ruminococcus torques	2		denovo108387	Eubacterium	Eubacterium coprostanoligenes	4		denovo191779	Lactobacillus	Lactobacillus reuteri	2		denovo164065	Mycoplasma	Mycoplasma faucium	12
denovo68265	Lysinibacillus	Lysinibacillus boronitolerans	16		denovo229354	Sphingomonas	Sphingomonas yabuuchiae	2		denovo221170	Ruminococcus	Ruminococcus bromii	4		denovo157343	Cuneatibacter	Cuneatibacter caecimuris	2		denovo129786	Leptotrichia	Leptotrichia wadei	12
denovo8229	Pseudomonas	Pseudomonas veronii	15		denovo226047	Massilia	Massilia aurea	2		denovo235615	Bacteroides	Bacteroides cellulosilyticus	3		denovo213893	Bacteroides	Bacteroides graminisolvens	2		denovo184308	Neisseria	Neisseria elongata	11
denovo133296	Bacillus	Bacillus oceanisediminis	14		denovo207325	Lactobacillus	Lactobacillus paracasei	2		denovo100118	Bacteroides	Bacteroides eggerthii	3		denovo188359	Metaprevotella	Metaprevotella massiliensis	2		denovo51322	Capnocytophaga	Capnocytophaga sputigena	11
denovo68490	Psychrobacter	Psychrobacter adeliensis	13		denovo192096	Sphingomonas	Sphingomonas koreensis	2		denovo5001	Bacteroides	Bacteroides faecis	3		denovo104025	Cupriavidus	Cupriavidus plantarum	2		denovo211696	Gemella	Gemella morbillorum	11
denovo195680	Flavobacterium	Flavobacterium hydatis	13		denovo22399	Pseudomonas	Pseudomonas graminis	2		denovo25710	Bacteroides	Bacteroides salyersiae	3		denovo202379	Lactobacillus	Lactobacillus jensenii	2		denovo108452	Streptococcus	Streptococcus parasanguinis	11
denovo7268	Psychrobacter	Psychrobacter arenosus	12		denovo7865	Lactobacillus	Lactobacillus helveticus	2		denovo138780	Blautia	Blautia luti	3		denovo173855	Clostridium	Clostridium scindens	2		denovo201625	Leptotrichia	Leptotrichia buccalis	11
denovo149670	Bacillus	Bacillus circulans	12		denovo180017	Lactobacillus	Lactobacillus jensenii	2		denovo233189	Clostridium	Clostridium lactatifermentans	3		denovo177208	Pseudomonas	Pseudomonas nitroreducens	2		denovo220412	Prevotella	Prevotella nigrescens	10
denovo138099	Pseudomonas	Pseudomonas azotoformans	11		denovo145521	Eubacterium	Eubacterium cylindroides	2		denovo201843	Clostridium	Clostridium ramosum	3		denovo190292	Intestinibacillus	Intestinibacillus massiliensis	2		denovo24056	Campylobacter	Campylobacter showae	10
denovo144830	Pseudomonas	Pseudomonas weihenstephanensis	11		denovo41595	Parabacteroides	Parabacteroides goldsteinii	2		denovo74838	Eubacterium	Eubacterium desmolans	3		denovo180565	Bacteroides	Bacteroides coagulans	2		denovo88873	Prevotella	Prevotella pallens	10
denovo191626	Pseudomonas	Pseudomonas lurida	11		denovo29018	Enterococcus	Enterococcus faecalis	2		denovo11056	Eubacterium	Eubacterium eligens	3		denovo46779	Prevotella	Prevotella buccalis	2		denovo98829	Prevotella	Prevotella veroralis	10
denovo61538	Flavobacterium	Flavobacterium frigidarium	10		denovo40191	Enterococcus	Enterococcus faecium	2		denovo227050	Eubacterium	Eubacterium hallii	3		denovo183920	Ureaplasma	Ureaplasma urealyticum	2		denovo63921	Porphyromonas	Porphyromonas pasteri	10
denovo221548	Bacillus	Bacillus badius	10		denovo116594	Ruminococcus	Ruminococcus bromii	2		denovo156246	Eubacterium	Eubacterium ramulus	3		denovo227453	Methylobacterium	Methylobacterium goesingense	2		denovo213595	Capnocytophaga	Capnocytophaga granulosa	10
denovo232125	Lactococcus	Lactococcus raffinolactis	10		denovo9214	Curvibacter	Curvibacter gracilis	2		denovo193714	Eubacterium	Eubacterium ventriosum	3		denovo49814	Pseudomonas	Pseudomonas mendocina	2		denovo222631	Streptococcus	Streptococcus salivarius	10
denovo80162	Arthrobacter	Arthrobacter psychrolactophilus	9		denovo178325	Eubacterium	Eubacterium ventriosum	2		denovo92552	Lactobacillus	Lactobacillus ruminis	3		denovo125447	Lactobacillus	Lactobacillus gasseri	2		denovo91829	Veillonella	Veillonella atypica	9
denovo80187	Flavobacterium	Flavobacterium tructae	9		denovo42389	Kocuria	Kocuria gwangalliensis	2		denovo37288	Parabacteroides	Parabacteroides johnsonii	3		denovo51835	Thermus	Thermus scotoductus	2		denovo22536	Streptococcus	Streptococcus gordonii	9
denovo229540	Bacillus	Bacillus licheniformis	8		denovo153253	Acinetobacter	Acinetobacter schindleri	2		denovo128452	Ruminococcus	Ruminococcus faecis	3		denovo28150	Murimonas	Murimonas intestini	2		denovo227214	Veillonella	Veillonella tobetsuensis	9
denovo17102	Lysinibacillus	Lysinibacillus sphaericus	8		denovo154076	Chryseobacterium	Chryseobacterium aquaticum	2		denovo187594	Ruminococcus	Ruminococcus lactaris	3		denovo105399	Anaerococcus	Anaerococcus murdochii	2		denovo187609	Kingella	Kingella denitrificans	9
denovo13101	Bacillus	Bacillus kochii	8		denovo38973	Anaerococcus	Anaerococcus provencensis	2		denovo224921	Sutterella	Sutterella wadsworthensis	3		denovo94035	Mobiluncus	Mobiluncus curtisii	2		denovo85858	Gemella	Gemella haemolysans	9
denovo216848	Flavobacterium	Flavobacterium succinicans	8		denovo121789	Massilia	Massilia niabensis	2		denovo173798	Alistipes	Alistipes finegoldii	2		denovo141939	Fenollaria	Fenollaria massiliensis	2		denovo69000	Catonella	Catonella morbi	9
denovo9197	Oceanobacillus	Oceanobacillus luteolus	8		denovo37269	Lactobacillus	Lactobacillus diolivorans	2		denovo211393	Alistipes	Alistipes ihumii	2		denovo187106	Anaerococcus	Anaerococcus vaginalis	2		denovo48630	Oribacterium	Oribacterium asaccharolyticum	9
denovo91190	Acinetobacter	Acinetobacter pittii	6		denovo232515	Blautia	Blautia faecis	2		denovo79621	Alistipes	Alistipes indistinctus	2		denovo88463	Sphingomonas	Sphingomonas melonis	2		denovo146955	Prevotella	Prevotella oris	8
denovo12740	Rahnella	Rahnella aquatilis	6		denovo153745	Exiguobacterium	Exiguobacterium profundum	3		denovo55938	Alistipes	Alistipes inops	2		denovo27927	Prevotella	Prevotella bivia	2		denovo66066	Fusobacterium	Fusobacterium nucleatum	8
denovo208438	Acinetobacter	Acinetobacter albensis	5		denovo180909	Anaerobiospirillum	Anaerobiospirillum succiniciproducens	3		denovo78889	Alistipes	Alistipes obesi	2		denovo170361	Clostridium	Clostridium lavalense	2		denovo171172	Leptotrichia	Leptotrichia goodfellowii	8
denovo72459	Bacillus	Bacillus pseudofirmus	5		denovo102774	Actinomyces	Actinomyces odontolyticus	3		denovo130765	Alistipes	Alistipes senegalensis	2		denovo100678	Frisingicoccus	Frisingicoccus caecimuris	2		denovo164442	Shuttleworthia	Shuttleworthia satelles	8
denovo20483	Lysinibacillus	Lysinibacillus louembei	5		denovo218271	Ralstonia	Ralstonia pickettii	3		denovo104694	Bacteroides	Bacteroides clarus	2		denovo39006	Porphyromonas	Porphyromonas uenonis	2		denovo208976	Haemophilus	Haemophilus sputorum	8
denovo191597	Bacillus	Bacillus australimaris	4		denovo35259	Paraprevotella	Paraprevotella xylaniphila	3		denovo21383	Bacteroides	Bacteroides finegoldii	2		denovo126504	Peptoniphilus	Peptoniphilus grossensis	2		denovo146145	Lautropia	Lautropia mirabilis	8
denovo195606	Psychrobacter	Psychrobacter alimentarius	4		denovo142444	Stenotrophomonas	Stenotrophomonas maltophilia	2		denovo55679	Blautia	Blautia hansenii	2		denovo60791	Pseudomonas	Pseudomonas aeruginosa	2		denovo88134	Campylobacter	Campylobacter gracilis	8
denovo224976	Acinetobacter	Acinetobacter indicus	3		denovo182186	Megasphaera		2		denovo81163	Butyricimonas	Butyricimonas virosa	2		denovo136182	Anaerococcus	Anaerococcus prevotii	2		denovo87879	Prevotella	Prevotella denticola	8
denovo37195	Acinetobacter	Acinetobacter rhizosphaerae	3		denovo107733	Deinococcus	Deinococcus geothermalis	2		denovo213298	Clostridium	Clostridium bolteae	2		denovo122009	Clostridium	Clostridium methylpentosum	2		denovo63254	Neisseria	Neisseria subflava	7
denovo217522	Bacillus	Bacillus drentensis	3		denovo187041	Staphylococcus	Staphylococcus succinus	2		denovo95313	Clostridium	Clostridium innocuum	2		denovo210786	Anaerococcus	Anaerococcus tetradius	2		denovo179922	Capnocytophaga	Capnocytophaga gingivalis	7
denovo31969	Bacillus	Bacillus idriensis	3		denovo197541	Parabacteroides	Parabacteroides merdae	2		denovo5992	Clostridium	Clostridium nexile	2		denovo221338	Corynebacterium	Corynebacterium tuberculostearicum	2		denovo201859	Streptococcus	Streptococcus constellatus	7
denovo137703	Bacillus	Bacillus zhangzhouensis	3		denovo70049	Clostridium	Clostridium hiranonis	2		denovo13371	Clostridium	Clostridium perfringens	2		denovo26415	Eubacterium	Eubacterium contortum	2		denovo202599	Haemophilus	Haemophilus haemolyticus	7
denovo215341	Enterococcus	Enterococcus faecium	3		denovo150563	Enterococcus	Enterococcus avium	2		denovo147433	Clostridium	Clostridium saccharogumia	2		denovo206986	Clostridium	Clostridium xylanolyticum	2		denovo146189	Prevotella	Prevotella histicola	7
denovo125423	Enterococcus	Enterococcus italicus	3		denovo133368	Novosphingobium	Novosphingobium humi	2		denovo130112	Clostridium	Clostridium spiroforme	2		denovo73287	Lactobacillus	Lactobacillus vaginalis	2		denovo185416	Treponema	Treponema amylovorum	7
denovo185240	Pseudomonas	Pseudomonas brassicacearum	3		denovo7090	Proteus	Proteus mirabilis	2		denovo57676	Coprococcus	Coprococcus eutactus	2		denovo61944	Corynebacterium	Corynebacterium jeddahense	2		denovo67668	Leptotrichia	Leptotrichia trevisanii	7
denovo82186	Streptococcus	Streptococcus dysgalactiae	3		denovo155998	Anaerostipes	Anaerostipes hadrus	2		denovo83584	Eubacterium	Eubacterium dolichum	2							denovo124858	Granulicatella	Granulicatella elegans	7
denovo135190	Acinetobacter	Acinetobacter proteolyticus	2		denovo212413	Paracoccus	Paracoccus sphaerophysae	2		denovo78772	Megamonas	Megamonas rupellensis	2				Mean	2.46296		denovo115080	Abiotrophia	Abiotrophia defectiva	7
denovo21399	Bacillus	Bacillus horikoshii	2		denovo61636	Enterobacter		2		denovo239245	Parabacteroides	Parabacteroides goldsteinii	2							denovo85537	Capnocytophaga	Capnocytophaga leadbetteri	6
denovo209852	Bacillus	Bacillus weihenstephanensis	2		denovo134524	Chryseobacterium	Chryseobacterium shandongense	2		denovo229123	Prevotella	Prevotella stercorea	2							denovo96541	Treponema	Treponema medium	6
denovo137631	Bacillus	Bacillus beijingensis	2		denovo123110	Longimicrobium	Longimicrobium terrae	2		denovo91032	Roseburia	Roseburia hominis	2							denovo33897	Mycoplasma	Mycoplasma feliminutum	6
denovo120363	Bacillus	Bacillus taiwanensis	2		denovo213921	Dorea	Dorea longicatena	2		denovo62415	Ruminococcus	Ruminococcus callidus	2							denovo231767	Prevotella	Prevotella intermedia	6
denovo118594	Brevundimonas	Brevundimonas diminuta	2		denovo227054	Parasutterella	Parasutterella secunda	2		denovo18757	Ruminococcus	Ruminococcus torques	2							denovo56692	Streptococcus	Streptococcus thermophilus	6
denovo96725	Chryseobacterium	Chryseobacterium chaponense	2		denovo81064	Oscillospira		2		denovo235333	Sutterella	Sutterella massiliensis	2							denovo169720	Aggregatibacter	Aggregatibacter aphrophilus	6
denovo212795	Chryseobacterium	Chryseobacterium ginsengiterrae	2		denovo231572	Nevskia	Nevskia ramosa	2												denovo58527	Porphyromonas	Porphyromonas catoniae	6
denovo106259	Chryseobacterium	Chryseobacterium piscicola	2		denovo176735	Salinisphaera	Salinisphaera japonica	2				Mean	3.62903							denovo118778	Prevotella	Prevotella salivae	6
denovo158355	Chryseobacterium	Chryseobacterium piscium	2		denovo175327	Brevibacillus	Brevibacillus agri	2												denovo116808	Leptotrichia	Leptotrichia hongkongensis	6
denovo73915	Chryseobacterium	Chryseobacterium vrystaatense	2		denovo164391	Kocuria	Kocuria oceani	2												denovo153569	Oribacterium	Oribacterium sinus	6
denovo106740	Comamonas	Comamonas terrigena	2		denovo12411	Moraxella	Moraxella osloensis	2												denovo5146	Mogibacterium	Mogibacterium timidum	5
denovo175684	Comamonas	Comamonas zonglianii	2		denovo104773	Serratia	Serratia marcescens	2												denovo121009	Porphyromonas	Porphyromonas gingivalis	5
denovo140379	Deinococcus	Deinococcus daejeonensis	2		denovo112587	Devosia	Devosia submarina	2												denovo89324	Prevotella	Prevotella multiformis	5
denovo157607	Flavobacterium	Flavobacterium branchiarum	2		denovo151050	Escherichia	Escherichia fergusonii	2												denovo113352	Gemella	Gemella sanguinis	5
denovo28088	Flavobacterium	Flavobacterium ummariense	2		denovo110486	Akkermansia	Akkermansia muciniphila	2												denovo148777	Eubacterium	Eubacterium yurii	5
denovo6172	Lactobacillus	Lactobacillus paracasei	2		denovo10783	Atopobium	Atopobium parvulum	2												denovo119916	Treponema	Treponema socranskii	5
denovo155561	Leuconostoc	Leuconostoc gelidum	2		denovo176450	Gluconobacter	Gluconobacter oxydans	2												denovo42842	Streptococcus	Streptococcus anginosus	5
denovo214300	Leuconostoc	Leuconostoc lactis	2		denovo111864	Pantoea		2												denovo192928	Porphyromonas	Porphyromonas endodontalis	5
denovo119959	Paenibacillus	Paenibacillus barcinonensis	2		denovo122212	Phenylobacterium	Phenylobacterium kunshanense	2												denovo202917	Prevotella	Prevotella loescheii	5
denovo190399	Paenibacillus	Paenibacillus etheri	2		denovo205060	Erwinia		2												denovo163591	Selenomonas	Selenomonas bovis	5
denovo200720	Paenibacillus	Paenibacillus xylanexedens	2		denovo136431	Wautersiella	Wautersiella falsenii	2												denovo2548	Streptococcus	Streptococcus dentisani	5
denovo53399	Pseudomonas	Pseudomonas marginalis	2		denovo54377	Monoglobus	Monoglobus pectinilyticus	2												denovo43068	Eubacterium	Eubacterium saphenum	5
denovo218351	Pseudomonas	Pseudomonas peli	2		denovo228519	Roseburia	Roseburia intestinalis	2												denovo123903	Atopobium	Atopobium rimae	5
denovo188023	Pseudomonas	Pseudomonas stutzeri	2		denovo105658	Micrococcus	Micrococcus luteus	2												denovo92630	Treponema	Treponema maltophilum	5
denovo238507	Psychrobacter	Psychrobacter fozii	2		denovo208746	Nocardiopsis	Nocardiopsis prasina	2												denovo99441	Streptococcus	Streptococcus rubneri	5
denovo193192	Rhodoferax	Rhodoferax saidenbachensis	2		denovo125952	Diaphorobacter	Diaphorobacter nitroreducens	2												denovo58109	Megasphaera	Megasphaera micronuciformis	5
					denovo144606	Mucispirillum	Mucispirillum schaedleri	2												denovo126628	Lachnoanaerobaculum	Lachnoanaerobaculum orale	4
		Mean	9.85366		denovo35355	Janibacter		2												denovo166515	Prevotella	Prevotella scopos	4
					denovo159695	Solobacterium	Solobacterium moorei	2												denovo49951	Rothia	Rothia mucilaginosa	4
					denovo222625	Sutterella	Sutterella stercoricanis	2												denovo32245	Selenomonas	Selenomonas noxia	4
					denovo44854	Vibrio	Vibrio toranzoniae	2												denovo193970	Wolinella	Wolinella succinogenes	4
					denovo201517	Roseomonas	Roseomonas vinacea	2												denovo179809	Prevotella	Prevotella dentalis	4
					denovo145430	Fictibacillus		2												denovo192210	Campylobacter	Campylobacter rectus	4
					denovo34105	Aquabacterium	Aquabacterium citratiphilum	2												denovo128188	Alloprevotella	Alloprevotella rava	4
					denovo107647	Turicimonas	Turicimonas muris	2												denovo113246	Neisseria	Neisseria sicca	4
					denovo157972	Ochrobactrum	Ochrobactrum tritici	2												denovo145352	Schwartzia	Schwartzia succinivorans	4
					denovo234335	Fastidiosipila	Fastidiosipila sanguinis	2												denovo205683	Prevotella	Prevotella nanceiensis	4
					denovo172628	Pedobacter		2												denovo127804	Eikenella	Eikenella corrodens	4
					denovo154104	Ornithinimicrobium	Ornithinimicrobium flavum	2												denovo39566	Filifactor	Filifactor alocis ATCC 35896	4
					denovo19184	Lysobacter		2												denovo158578	Streptococcus	Streptococcus oligofermentans	4
					denovo152496	Alkanindiges	Alkanindiges illinoisensis	2												denovo47469	Treponema	Treponema denticola	4
					denovo189112	Paenibacillus	Paenibacillus naphthalenovorans	2												denovo68345	Rothia	Rothia aeria	4
																				denovo29320	Butyrivibrio	Butyrivibrio hungatei	4
							Mean	2.27551												denovo222479	Selenomonas	Selenomonas sputigena	4
																				denovo149886	Neisseria	Neisseria oralis	4
																				denovo121839	Prevotella	Prevotella baroniae	4
																				denovo89320	Eubacterium	Eubacterium nodatum	4
																				denovo69102	Veillonella	Veillonella criceti	4
																				denovo65062	Selenomonas	Selenomonas infelix	3
																				denovo234071	Caviibacter	Caviibacter abscessus	3
																				denovo9255	Leptotrichia	Leptotrichia shahii	3
																				denovo80784	Tannerella	Tannerella forsythia	3
																				denovo151515	Treponema	Treponema putidum	3
																				denovo18916	Peptostreptococcus	Peptostreptococcus stomatis	3
																				denovo185318	Haemophilus	Haemophilus paraphrohaemolyticus	3
																				denovo6521	Neisseria	Neisseria cinerea	3
																				denovo204872	Aggregatibacter	Aggregatibacter segnis	3
																				denovo79634	Fretibacterium	Fretibacterium fastidiosum	3
																				denovo151135	Streptococcus	Streptococcus pseudopneumoniae	3
																				denovo119575	Alloprevotella	Alloprevotella tannerae	3
																				denovo7215	Rothia	Rothia dentocariosa	3
																				denovo8768	Eubacterium	Eubacterium infirmum	3
																				denovo33852	Prevotella	Prevotella saccharolytica	3
																				denovo97447	Moraxella	Moraxella lacunata	3
																				denovo58369	Aminipila	Aminipila butyrica	3
																				denovo15932	Prevotella	Prevotella shahii	3
																				denovo238536	Lachnoanaerobaculum	Lachnoanaerobaculum umeaense	2
																				denovo234135	Leptotrichia	Leptotrichia hofstadii	2
																				denovo217620	Actinomyces	Actinomyces_oris	2
																				denovo219867	Bacteroides	Bacteroides_heparinolyticus	2
																				denovo112455	Kingella	Kingella_oralis	2
																				denovo154287	Prevotella	Prevotella_oulorum	2
																				denovo46209	Stomatobaculum	Stomatobaculum_longum	2
																				denovo152290	Mycoplasma	Mycoplasma_orale	2
																				denovo2311	Bulleidia	Bulleidia_extructa	2
																				denovo229849	Streptococcus	Streptococcus_intermedius	2
																				denovo56270	Streptococcus	Streptococcus_peroris	2
																				denovo168033	Streptococcus	Streptococcus_australis	2
																				denovo149864	Treponema	Treponema_lecithinolyticum	2
																				denovo27583	Sharpea	Sharpea_azabuensis	2
																				denovo100027	Simonsiella	Simonsiella_muelleri	2
																				denovo136515	Prevotella	Prevotella_maculosa	2
																				denovo57191	Moraxella	Moraxella_boevrei	2
																				denovo106165	Eubacterium	Eubacterium_sulci	2
																				denovo162441	Treponema	Treponema_bryantii	2
																				denovo155109	Mycoplasma	Mycoplasma_salivarium	2
																				denovo192327	Capnocytophaga	Capnocytophaga_ochracea	2
																				denovo160436	Kingella	Kingella_kingae	2
																				denovo204543	Corynebacterium	Corynebacterium_durum	2
																				denovo15844	Bergeyella	Bergeyella_zoohelcum	2
																				denovo90465	Phocaeicola	Phocaeicola_abscessus	2
																						Mean	6.72109

## Sheet: Table S3
Table S3 Shared genus-level phylotypes between meconium and different maternal sample types
Meconium - Amniotic fluid			Meconium - Maternal feces			Meconium - Vaginal fluid			Meconium - Maternal saliva
Genera	Number of positive samples		Genera	Number of positive samples		Genera	Number of positive samples		Genera	Number of positive samples
Acinetobacter	22		Alistipes	4		Acinetobacter	8		Bacillus	2
Alistipes	3		Bacillus	2		Alistipes	3		Bacteroides	2
Bacillus	14		Bacteroides	24		Bacillus	13		Curvibacter	2
Bacteroides	16		Blautia	2		Bacteroides	7		Escherichia	1
Clostridium	5		Clostridium	8		Blautia	2		Faecalibacterium	1
Coprococcus	2		Collinsella	3		Cupriavidus	5		Lactobacillus	2
Cupriavidus	4		Curvibacter	1		Curvibacter	7		Lactococcus	2
Curvibacter	11		Dorea	3		Cutibacterium	1		Moraxella	2
Cutibacterium	3		Enterobacter	2		Delftia	4		Rothia	1
Delftia	5		Enterococcus	1		Dorea	1		Streptococcus	11
Dialister	2		Escherichia	17		Escherichia	8
Dorea	2		Eubacterium	6		Faecalibacterium	3
Enterococcus	8		Faecalibacterium	14		Fusicatenibacter	1
Escherichia	14		Fusicatenibacter	6		Lactobacillus	16
Eubacterium	2		Gemmiger	1		Lactococcus	2
Faecalibacterium	6		Klebsiella	2		Moraxella	3
Fusicatenibacter	5		Lactobacillus	6		Oscillibacter	3
Herbaspirillum	3		Lactococcus	2		Pelomonas	3
Lactobacillus	28		Lysinibacillus	1		Prevotella	3
Lactococcus	7		Megamonas	2		Pseudomonas	2
Massilia	6		Odoribacter	3		Ruminococcus	5
Moraxella	15		Oscillibacter	3		Streptococcus	3
Oscillibacter	2		Parabacteroides	6		Subdoligranulum	2
Parabacteroides	2		Paraprevotella	5
Paracoccus	6		Phascolarctobacterium	4
Pelomonas	8		Prevotella	2
Prevotella	4		Romboutsia	3
Pseudomonas	11		Roseburia	3
Ruminococcus	6		Ruminococcus	7
Shigella	2		Salmonella	2
Staphylococcus	3		Streptococcus	6
Stenotrophomonas	5		Subdoligranulum	5
Streptococcus	11		Sutterella	1
Subdoligranulum	4

## Sheet: Table S4
Table S4 Shared species-level phylotypes between meconium and different maternal sample types
Meconium - Amniotic fluid			Meconium -Maternal feces			Meconium - Vaginal fluid			Meconium - Maternal saliva
Species	Number of positive samples		Species	Number of positive samples		Species	Number of positive samples		Species	Number of positive samples
Lactobacillus paracasei	22		Bacteroides vulgatus	20		Bacillus cereus	12		Streptococcus thermophilus	11
Acinetobacter johnsonii	16		Escherichia fergusonii	17		Lactobacillus paracasei	12		Streptococcus parasanguinis	3
Moraxella osloensis	15		Faecalibacterium prausnitzii	14		Escherichia fergusonii	9		Streptococcus salivarius	3
Escherichia fergusonii	14		Lactococcus lactis	8		Curvibacter lanceolatus	7		Bacillus cereus	2
Lactobacillus plantarum	12		Bacteroides uniformis	7		Acinetobacter johnsonii	6		Bacteroides vulgatus	2
Bacillus cereus	11		Bacteroides ovatus	6		Lactobacillus plantarum	5		Curvibacter lanceolatus	2
Bacteroides vulgatus	11		Fusicatenibacter saccharivorans	6		Lactobacillus helveticus	4		Lactobacillus paracasei	2
Curvibacter lanceolatus	11		Parabacteroides distasonis	8		Acinetobacter lwoffii	3		Lactococcus lactis	2
Streptococcus thermophilus	10		Streptococcus thermophilus	6		Bacteroides uniformis	3		Moraxella osloensis	2
Pelomonas saccharophila	8		Bacteroides thetaiotaomicron	5		Bacteroides vulgatus	3
Acinetobacter lwoffii	7		Eubacterium rectale	5		Faecalibacterium prausnitzii	3
Faecalibacterium prausnitzii	6		Ruminococcus bromii	5		Lactobacillus iners	3
Paracoccus marcusii	6		Subdoligranulum variabile	5		Moraxella osloensis	3
Pseudomonas veronii	6		Bacteroides caccae	4		Pelomonas saccharophila	3
Bacteroides uniformis	5		Bacteroides stercoris	4		Prevotella copri	3
Enterococcus faecium	5		Collinsella aerofaciens	4		Ruminococcus bromii	3
Fusicatenibacter saccharivorans	5		Phascolarctobacterium faecium	4		Alistipes shahii	2
Lactobacillus helveticus	5		Alistipes putredinis	3		Bacillus flexus	2
Lactococcus lactis	5		Bacteroides dorei	3		Blautia luti	2
Prevotella copri	5		Bacteroides fragilis	3		Cutibacterium acnes	2
Stenotrophomonas maltophilia	5		Bacteroides plebeius	3		Dorea longicatena	2
Subdoligranulum variabile	4		Dorea longicatena	3		Fusicatenibacter saccharivorans	2
Acinetobacter baumannii	3		Lactobacillus rogosae	3		Lactobacillus crispatus	2
Cutibacterium acnes	3		Odoribacter splanchnicus	3		Lactococcus lactis	2
Herbaspirillum huttiense	3		Parabacteroides merdae	3		Oscillibacter valericigenes	2
Pseudomonas azotoformans	3		Paraprevotella clara	3		Pseudomonas veronii	2
Pseudomonas fragi	3		Romboutsia timonensis	3		Streptococcus thermophilus	2
Ruminococcus albus	3		Alistipes shahii	2		Subdoligranulum variabile	2
Acinetobacter calcoaceticus	2		Bacillus flexus	2
Alistipes putredinis	2		Blautia luti	2
Alistipes shahii	2		Enterococcus faecium	2
Bacteroides caccae	2		Gemmiger formicilis	2
Bacteroides dorei	2		Klebsiella pneumoniae	2
Bacteroides plebeius	2		Lactococcus raffinolactis	2
Bacteroides stercoris	2		Leuconostoc lactis	2
Dialister succinatiphilus	2		Leuconostoc mesenteroides	2
Dorea longicatena	2		Lysinibacillus boronitolerans	2
Enterobacter cloacae	2		Oscillibacter valericigenes	2
Eubacterium rectale	2		Parasutterella excrementihominis	2
Lactobacillus crispatus	2		Prevotella copri	2
Lactobacillus delbrueckii	2		Roseburia faecis	2
Lactobacillus iners	2		Roseburia inulinivorans	2
Oscillibacter valericigenes	2		Ruminococcus callidus	2
Parabacteroides distasonis	2		Ruminococcus faecis	2
Ruminococcus faecis	2		Salmonella enterica	2
Staphylococcus epidermidis	2
Staphylococcus hominis	2
Streptococcus salivarius	2

## Sheet: Table S5
Table S5 Meconium- and amniotic fluid-associated species detected both in this work and in Stinson et al. (2019)
Amniotic fluid	Meconium
Acinetobacter johnsonii	Bacillus megaterium
Acinetobacter lwoffii	Bacillus simplex
Acinetobacter schindleri	Brevundimonas bullata
Acinetobacter seohaensis	Caulobacter segnis
Anaerococcus nagyae	Klebsiella oxytoca
Anaerococcus octavius	Lactobacillus iners
Brevundimonas bullata	Novosphingobium capsulatum
Chryseobacterium hominis	Pantoea agglomerans
Chryseomicrobium imtechense	Ralstonia pickettii
Corynebacterium tuberculostearicum	Rothia mucilaginosa
Finegoldia magna	Staphylococcus epidermidis
Moraxella osloensis	Streptococcus infantis
Paracoccus marinus	Streptococcus mitis
Pelomonas puraquae	Streptococcus pseudopneumoniae
Peptoniphilus grossensis	Thermus scotoductus
Propionibacterium granulosum
Ralstonia pickettii
Rothia mucilaginosa
Staphylococcus epidermidis
Staphylococcus lugdunensis
Staphylococcus petrasii
Stenotrophomonas panacihumi
Streptococcus anginosus
Streptococcus parasanguinis
Thermus scotoductus
Reference: Stinson LF, Boyce MC, Payne MS, Keelan JA. 2019. The Not-so-Sterile Womb: Evidence That the Human Fetus Is Exposed to Bacteria Prior to Birth. Front Microbiol 10:1124.

## Sheet: Table S6
Table S6 Occurrence of Pelomonas sequences in the samples
Maternal-neonate pair	Pelomonas saccharophila						Pelomonas puraquae
	Meconium	Amniotic fluid	Maternal feces	Maternal saliva	Vaginal fluid		Meconium	Amniotic fluid	Maternal feces	Maternal saliva	Vaginal fluid
1	+	+	-	-	-		-	+	-	-	-
2	-	+	-	-	+		-	+	-	-	-
3	-	-	-	-	-		-	-	-	-	-
4	-	+	-	-	-		-	-	-	-	-
5	+	-	-	-	-		-	-	-	-	-
6	-	+	-	-	-		-	-	-	-	-
7	+	+	-	-	+		-	-	-	-	-
8	-	+	-	-	+		-	-	-	-	-
9	-	+	+	-	-		-	-	-	-	-
10	+	+	-	-	-		-	+	-	-	-
11	-	+	-	missing sample	-		-	-	-	missing sample	-
12	-	+	-	-	-		-	-	-	-	-
13	+	+	-	-	-		-	-	-	-	-
14	-	+	-	-	-		-	-	-	-	-
15	+	-	-	missing sample	+		-	-	-	missing sample	-
16	-	+	+	-	-		-	-	-	-	-
17	-	-	-	-	-		-	-	-	-	-
18	+	+	-	-	-		-	-	-	-	-
19	-	+	-	-	-		-	+	-	-	-
20	-	+	-	-	-		-	-	-	-	-
22	-	+	-	-	+		-	-	-	-	-
24	-	+	-	+	+		-	-	-	-	-
25	-	+	-	-	+		-	-	-	-	-
26	-	-	-	-	-		-	-	-	-	-
27	-	-	-	-	-		-	-	-	-	-
28	-	+	-	-	+		-	+	-	-	-
29	-	+	-	-	-		-	-	-	-	-
30	-	+	-	-	-		-	-	-	-	-
31	+	+	-	-	-		-	-	-	-	-
32	-	-	+	-	-		-	-	-	-	-
33	+	+	-	missing sample	+		-	-	-	missing sample	-
34	-	+	-	-	-		-	-	-	-	-
35	-	+	-	-	-		-	-	-	-	-
36	+	-	-	-	-		-	-	-	-	-
37	+	-	-	-	+		-	-	-	-	-
38	-	-	-	-	-		-	-	-	-	-
39	-	+	-	-	+		-	-	-	-	-
41	+	+	-	-	-		-	-	-	-	-
42	+	-	-	-	-		-	-	-	-	-
Number of positive samples	13	28	3	1	11		0	5	0	0	0
Remark: Samples with and without Pelomonas sequences are indicated by plus and minus signs, respectively.
